# Supplementary material for: Mid-way and post-intervention effects on potential determinants of physical activity and sedentary behavior, results of the HEIA study - a multi-component school-based randomized trial
Source: Int J Behav Nutr Phys Act. 2012 May 29;9:63. doi: 10.1186/1479-5868-9-63 (PMC3422999; doi:10.1186/1479-5868-9-63)
Supplement: Additional file 1 — Table S1. PA and SB intervention components and targeted determinants in the HEIA study. [file 1479-5868-9-63-S1.xls]

## Sheet: Interv_Deter
	Table 1 PA and SB intervention components and targeted determinants in the HEIA study
	Intervention components taregtting PA and SB			Determinants for PA								Determinants for SB
				Personal:			Social-environmental :					Social-environmental:
	Components:	6h grade 2007/2008	7th grade 2008/2009	Enjoyment for PA	Self-efficacy for barriers for PA	(Awareness; not reported in paper)	Social support from friends for PA	Social support from teachers for PA	Social support from parents for PA	Environmental opportunities for PA	Social Inclusion at school	Parental regulation of TV-viewing	Parental regulation of computer/ game-use
	Kick-off meeting for teachers	2 - 2,5 hours Nov	2 - 2,5 hours Sept					X			(X)
	PE-lesson during classroom lesson (mostly theoretical, part of 1 of the 4 lesson with primary focus on diet)	Nov-Dec				X		X
	Active communting-to-school campaigns	2 campaigns, winter & spring	2 campaigns/ "pedometer-callenges"; focus on active commuting and active living/daily PA; Fall & Winter	X	X		(X)	X	X	X	(X)
	PA breaks during classroom hours	Once a week (5-10 min), folder with ideas provided	Once a week (5-10 min), CD with exercises and music provided	X	X		(X)	X		X	(X)
	Posters to raise awareness about the HEIA-project	1 on PA, 1 used in the active commuting campaign	1 on SB, 1 related to active commuting campaign/ "pedometer-challenges"			X		X
	"Activity box" with sport- and play equipment for use during recess; in 7th grade some of the equipment was replaced due to loss from wear and tear	In use Nov-June, throughout project	In use Sept-April, througout project	X	X		(X)	X		X	(X)
	Inspirational course for teachers promoting ideas for PE-lessons (including some equipment) based on SPARK programs [24]	1 day course for teacher Feb; try out 6 lessons March-May	1 day course for teachers Oct & Nov.; try out one lersson per month Oct-April	X	X			X
	Computer-tailoring program, including one PA and one SB session (TV and computer/game-use)		1 session on PA and on on SB; Jan-April		X	X	(X)	X				X	X
	Fact sheets to parents	3 x PA	3 x PA, 1 x SB; including achild-parent homework assignment			X			X			X	X
	(X): The components did not directly target these determinants, but when delivered they were intented to facilitate support and positive social interactions among participants hypothesized to influence these determinants
